# Supplementary material for: Bacterial Diversity Associated with Terrestrial and Aquatic Snails
Source: Microorganisms. 2024 Dec 24;13(1):8. doi: 10.3390/microorganisms13010008 (PMC11767905; doi:10.3390/microorganisms13010008)
Supplement: Supplementary file 1 [file microorganisms-13-00008-s001.zip]

Archive with 1 entries (1 files):
- microorganisms-3351428-supplementary.pdf
